# Supplementary material for: Effects of Phytochemicals on Atherosclerosis: Based on the Gut–Liver Axis
Source: Nutrients. 2026 Jan 6;18(2):188. doi: 10.3390/nu18020188 (PMC12844917; doi:10.3390/nu18020188)
Supplement: Supplementary file 1 [file nutrients-18-00188-s001.zip]

Archive with 1 entries (1 files):
- nutrients-4055779-supplementary.pdf
